# Supplementary material for: Causal effects of walking pace on osteoarthritis: a two-sample mendelian randomization study
Source: Front Genet. 2023 Oct 11;14:1266158. doi: 10.3389/fgene.2023.1266158 (PMC10598773; doi:10.3389/fgene.2023.1266158)
Supplement: Supplementary file 1 [file Table1.xlsx]

## Sheet: Table S1
Supplementary Table S1. Details of confounders SNPs excluded from genome-wide significance threshold instrumental variables (P < 5e-8)
Exposure	Confounders	SNP	hg19_coordinates	hg38_coordinates	EA	OA	Beta	SE	P-value
Walking Pace	Exposure to tobacco smoke outside home	rs12042959	chr1:243533273	chr1:243369971	A	G	0.01166	0.002108	3.147e-08
Walking Pace	Alcohol intake frequency	rs2280406	chr3:49941436	chr3:49904003	G	A	-0.02066	0.00355	5.944e-09
Walking Pace	Alcohol intake versus 10 years previously	rs2280406	chr3:49941436	chr3:49904003	G	A	-0.01009	0.001844	4.4e-08
Walking Pace	Alcohol intake frequency	rs13107325	chr4:103188709	chr4:102267552	T	C	0.05053	0.006762	7.88e-14
Walking Pace	Pack years adult smoking as proportion of life span exposed to smoking	rs9366651	chr6:26336696	chr6:26336468	G	T	0.02621	0.004404	2.65e-09
Walking Pace	Pack years of smoking preview only	rs9366651	chr6:26336696	chr6:26336468	G	T	0.02752	0.004389	3.618e-10
Walking Pace	Average weekly beer plus cider intake	rs7896518	chr10:65104500	chr10:63344740	A	G	0.01199	0.002045	4.583e-09
Walking Pace	Alcohol intake frequency	rs11039324	chr11:47665686	chr11:47644134	A	G	0.02516	0.003617	3.491e-12
Walking Pace	Alcohol intake frequency	rs62048402	chr16:53803223	chr16:53769311	A	G	0.02192	0.003623	1.453e-09
Walking Pace	Average weekly beer plus cider intake	rs62048402	chr16:53803223	chr16:53769311	A	G	-0.01293	0.002044	2.552e-10
Walking Pace	Alcohol intake frequency	rs11150623	chr16:28881001	chr16:28869680	G	T	-0.02122	0.003712	1.09e-08
Walking Pace	Alcohol intake frequency	rs891387	chr18:21103909	chr18:23523945	T	C	0.02933	0.003552	1.517e-16
Walking Pace	Average weekly red wine intake	rs891387	chr18:21103909	chr18:23523945	T	C	-0.01503	0.002409	4.434e-10
Abbreviations: GWAS: genome-wide association study; SNP: single nucleotide polymorphism; Chr: Chromosome; EA: effect allele; OA:other allele; SE: standard error.

## Sheet: Table S2
Supplementary Table S2. Details of the genome-wide significance threshold instrumental variable (P < 5e-8)
Exposure	Outcome	SNP	Chr	Position	EA	OA	Exposure			Outcome			F_statistics
							Beta	SE	P-value	Beta	SE	P-value
Walking Pace	Osteoarthritis	rs10750025	11	113424042	T	C	-0.0083554	0.00136528	9.4e-10	0.011098	0.0170105	0.513958	37.4534
Walking Pace	Osteoarthritis	rs10828258	10	21929734	G	A	-0.00932641	0.00135882	6.7e-12	0.0399085	0.0169468	0.018684	47.1091
Walking Pace	Osteoarthritis	rs10862220	12	81430599	G	T	0.00840767	0.00135051	4.8e-10	0.0188863	0.0169023	0.263503	38.7575
Walking Pace	Osteoarthritis	rs10883618	10	103117653	A	G	0.0078103	0.00130834	2.4e-09	0.00765306	0.0163889	0.640587	35.6364
Walking Pace	Osteoarthritis	rs11077815	17	74389890	C	T	-0.00713336	0.00130691	4.8e-08	0.0414658	0.0162985	0.0108643	29.7918
Walking Pace	Osteoarthritis	rs11152989	6	96936061	T	C	-0.00751226	0.00136699	3.9e-08	-0.00466267	0.0170355	0.784274	30.2003
Walking Pace	Osteoarthritis	rs113825410	1	40057543	G	A	-0.00881182	0.00151778	6.4e-09	0.0426082	0.0188463	0.0240852	33.7065
Walking Pace	Osteoarthritis	rs11548200	1	156290656	C	T	-0.016041	0.00255177	3.3e-10	0.0296556	0.0315832	0.348964	39.5166
Walking Pace	Osteoarthritis	rs11682482	2	226486479	G	T	0.00801894	0.00135595	3.3e-09	0.011976	0.0169423	0.479456	34.9741
Walking Pace	Osteoarthritis	rs11732213	4	1704244	C	T	0.0091614	0.00159593	9.4e-09	-0.0512806	0.0201599	0.0107108	32.9531
Walking Pace	Osteoarthritis	rs11761141	7	69423362	G	T	-0.00789936	0.00135132	5e-09	0.013819	0.0168574	0.412573	34.1718
Walking Pace	Osteoarthritis	rs11848096	14	100969235	C	T	-0.00750831	0.00130696	9.2e-09	-0.0236409	0.01619	0.143993	33.0035
Walking Pace	Osteoarthritis	rs12461902	19	30265235	A	G	-0.00801134	0.00135739	3.6e-09	0.0191232	0.0169818	0.260428	34.8338
Walking Pace	Osteoarthritis	rs12747822	1	91201451	A	T	0.0117683	0.00213998	3.8e-08	-0.0505058	0.0271309	0.0615687	30.2418
Walking Pace	Osteoarthritis	rs12883788	14	33303540	T	C	-0.00779959	0.00127443	9.4e-10	0.0217045	0.0160416	0.176118	37.4552
Walking Pace	Osteoarthritis	rs139398785	2	161132876	G	C	-0.00999513	0.00182329	4.2e-08	0.0679356	0.0223157	0.00244366	30.0514
Walking Pace	Osteoarthritis	rs144333966	4	61109385	G	A	0.0304614	0.00544615	2.2e-08	-0.0431041	0.0671267	0.518802	31.2839
Walking Pace	Osteoarthritis	rs2037735	19	48012469	T	C	-0.0112677	0.00194308	6.7e-09	0.0272737	0.0239515	0.255797	33.6271
Walking Pace	Osteoarthritis	rs205262	6	34563164	G	A	-0.00870949	0.00142654	1e-09	0.0400147	0.0177388	0.0243355	37.275
Walking Pace	Osteoarthritis	rs2170670	12	16944621	A	G	-0.00708769	0.0012972	4.7e-08	0.0259551	0.0161958	0.108816	29.8535
Walking Pace	Osteoarthritis	rs2297600	1	32207581	G	T	-0.0115607	0.00168167	6.2e-12	0.0250629	0.0208936	0.231061	47.2592
Walking Pace	Osteoarthritis	rs2439823	10	99778226	G	A	-0.0072789	0.00127453	1.1e-08	0.0136009	0.0159291	0.393126	32.6161
Walking Pace	Osteoarthritis	rs2602731	19	4944771	G	A	-0.00766675	0.00136907	2.1e-08	0.0227633	0.0169346	0.178514	31.3597
Walking Pace	Osteoarthritis	rs2644135	1	201856256	G	C	0.00751192	0.00133245	1.7e-08	-0.00626716	0.0165909	0.705671	31.7834
Walking Pace	Osteoarthritis	rs2645979	12	84017043	A	G	0.00861798	0.00132024	6.7e-11	-0.0204709	0.0165174	0.214937	42.6094
Walking Pace	Osteoarthritis	rs273512	19	18224729	T	C	-0.00966507	0.00129058	6.9e-14	0.0113345	0.016057	0.480346	56.0842
Walking Pace	Osteoarthritis	rs28519617	3	135874930	G	T	-0.00812933	0.0014336	1.4e-08	0.029895	0.0177144	0.0919094	32.1554
Walking Pace	Osteoarthritis	rs35711462	5	50847577	G	A	-0.0071659	0.00126947	1.7e-08	0.0138575	0.0159211	0.384074	31.8637
Walking Pace	Osteoarthritis	rs4109292	10	126710654	A	G	0.00735336	0.00126787	6.6e-09	-0.0154154	0.0157653	0.328155	33.6374
Walking Pace	Osteoarthritis	rs4516268	17	1846831	A	C	0.00983008	0.00160664	9.5e-10	-0.029339	0.0202523	0.146681	37.4349
Walking Pace	Osteoarthritis	rs45583845	14	57858194	G	C	-0.0198998	0.0036328	4.3e-08	0.0428176	0.0469724	0.364097	30.0064
Walking Pace	Osteoarthritis	rs4643373	17	47123423	C	T	0.0077266	0.00138223	2.3e-08	-0.0207124	0.0174208	0.234048	31.2476
Walking Pace	Osteoarthritis	rs4715208	6	50829471	G	A	-0.0083844	0.00146572	1.1e-08	-0.0112984	0.0183073	0.537368	32.7222
Walking Pace	Osteoarthritis	rs4839898	6	97546759	A	G	0.0130564	0.00206037	2.3e-10	-0.0249151	0.0261442	0.339592	40.1566
Walking Pace	Osteoarthritis	rs55680124	2	105984624	T	C	-0.010742	0.00174984	8.3e-10	-0.00683891	0.0217621	0.753213	37.6854
Walking Pace	Osteoarthritis	rs57800857	4	140863365	C	A	0.00867607	0.00132214	5.3e-11	-0.0182622	0.0168683	0.278675	43.0617
Walking Pace	Osteoarthritis	rs613872	18	53210302	T	G	-0.0147074	0.00167052	1.3e-18	0.055836	0.02124	0.00831917	77.5119
Walking Pace	Osteoarthritis	rs6763292	3	129044705	G	A	0.00958833	0.00153076	3.8e-10	-0.050469	0.0188738	0.00765544	39.2348
Walking Pace	Osteoarthritis	rs7789719	7	66893916	C	T	0.00854199	0.00153719	2.7e-08	-0.00767356	0.0192832	0.690799	30.879
Walking Pace	Osteoarthritis	rs7795394	7	113560607	A	T	0.00930493	0.00130867	1.2e-12	-0.0169967	0.0162314	0.295228	50.5552
Walking Pace	Osteoarthritis	rs8010773	14	46956863	C	T	-0.00816754	0.00130079	3.4e-10	0.0310134	0.0161986	0.055707	39.4247
Walking Pace	Osteoarthritis	rs8011870	14	80173397	A	G	-0.00782739	0.00140635	2.6e-08	0.0183259	0.0175221	0.295978	30.9776
Walking Pace	Osteoarthritis	rs8028757	15	75822794	T	A	0.0107284	0.00192335	2.4e-08	-0.0396287	0.0245702	0.105683	31.1138
Walking Pace	Osteoarthritis	rs819167	20	32903687	G	A	-0.0157993	0.00259282	1.1e-09	0.0742535	0.0333022	0.0247839	37.1305
Walking Pace	Osteoarthritis	rs830627	3	71675270	A	G	0.00742054	0.00128505	7.7e-09	-0.00866398	0.0160764	0.589885	33.345
Walking Pace	Osteoarthritis	rs9783304	11	43660255	T	G	0.00763598	0.00136834	2.4e-08	-0.00742467	0.0170129	0.662624	31.1416
Walking Pace	Knee Osteoarthritis	rs10750025	11	113424042	T	C	-0.0083554	0.00136528	9.4e-10	0.0217	0.01	0.0300103	37.4534
Walking Pace	Knee Osteoarthritis	rs10828258	10	21929734	G	A	-0.00932641	0.00135882	6.7e-12	0.0259	0.01	0.00936095	47.1091
Walking Pace	Knee Osteoarthritis	rs10862220	12	81430599	G	T	0.00840767	0.00135051	4.8e-10	0.0049	0.0099	0.6191	38.7575
Walking Pace	Knee Osteoarthritis	rs10883618	10	103117653	A	G	0.0078103	0.00130834	2.4e-09	0.0069	0.0096	0.4736	35.6364
Walking Pace	Knee Osteoarthritis	rs11077815	17	74389890	C	T	-0.00713336	0.00130691	4.8e-08	0.0121	0.0096	0.2069	29.7918
Walking Pace	Knee Osteoarthritis	rs11152989	6	96936061	T	C	-0.00751226	0.00136699	3.9e-08	-0.0143	0.01	0.153	30.2003
Walking Pace	Knee Osteoarthritis	rs113825410	1	40057543	G	A	-0.00881182	0.00151778	6.4e-09	0.0321	0.0111	0.00380697	33.7065
Walking Pace	Knee Osteoarthritis	rs11548200	1	156290656	C	T	-0.016041	0.00255177	3.3e-10	0.0627	0.0186	0.000748204	39.5166
Walking Pace	Knee Osteoarthritis	rs11682482	2	226486479	G	T	0.00801894	0.00135595	3.3e-09	0.001	0.0099	0.9226	34.9741
Walking Pace	Knee Osteoarthritis	rs11732213	4	1704244	C	T	0.0091614	0.00159593	9.4e-09	-0.0442	0.0117	0.000158201	32.9531
Walking Pace	Knee Osteoarthritis	rs11761141	7	69423362	G	T	-0.00789936	0.00135132	5e-09	0.0137	0.0099	0.1681	34.1718
Walking Pace	Knee Osteoarthritis	rs11848096	14	100969235	C	T	-0.00750831	0.00130696	9.2e-09	-0.0064	0.0096	0.5061	33.0035
Walking Pace	Knee Osteoarthritis	rs12461902	19	30265235	A	G	-0.00801134	0.00135739	3.6e-09	0.0028	0.0099	0.777499	34.8338
Walking Pace	Knee Osteoarthritis	rs12747822	1	91201451	A	T	0.0117683	0.00213998	3.8e-08	-0.0296	0.0157	0.0590106	30.2418
Walking Pace	Knee Osteoarthritis	rs12883788	14	33303540	T	C	-0.00779959	0.00127443	9.4e-10	-0.0013	0.0093	0.8866	37.4552
Walking Pace	Knee Osteoarthritis	rs139398785	2	161132876	G	C	-0.00999513	0.00182329	4.2e-08	0.0289	0.0134	0.0303802	30.0514
Walking Pace	Knee Osteoarthritis	rs144333966	4	61109385	G	A	0.0304614	0.00544615	2.2e-08	-0.0452	0.0395	0.2523	31.2839
Walking Pace	Knee Osteoarthritis	rs1592	2	135722143	C	A	0.0074513	0.00128817	7.3e-09	0.005	0.0096	0.601399	33.4594
Walking Pace	Knee Osteoarthritis	rs2037735	19	48012469	T	C	-0.0112677	0.00194308	6.7e-09	-0.0013	0.0142	0.9289	33.6271
Walking Pace	Knee Osteoarthritis	rs205262	6	34563164	G	A	-0.00870949	0.00142654	1e-09	0.0537	0.0105	2.88e-07	37.275
Walking Pace	Knee Osteoarthritis	rs2170670	12	16944621	A	G	-0.00708769	0.0012972	4.7e-08	0.0153	0.0095	0.1061	29.8535
Walking Pace	Knee Osteoarthritis	rs2297600	1	32207581	G	T	-0.0115607	0.00168167	6.2e-12	0.0465	0.0123	0.000158899	47.2592
Walking Pace	Knee Osteoarthritis	rs2439823	10	99778226	G	A	-0.0072789	0.00127453	1.1e-08	0.0174	0.0093	0.0627105	32.6161
Walking Pace	Knee Osteoarthritis	rs2602731	19	4944771	G	A	-0.00766675	0.00136907	2.1e-08	0.0052	0.01	0.6042	31.3597
Walking Pace	Knee Osteoarthritis	rs2644135	1	201856256	G	C	0.00751192	0.00133245	1.7e-08	-0.018	0.0098	0.0650804	31.7834
Walking Pace	Knee Osteoarthritis	rs2645979	12	84017043	A	G	0.00861798	0.00132024	6.7e-11	-0.0129	0.0097	0.1812	42.6094
Walking Pace	Knee Osteoarthritis	rs273512	19	18224729	T	C	-0.00966507	0.00129058	6.9e-14	0.021	0.0095	0.0261499	56.0842
Walking Pace	Knee Osteoarthritis	rs28519617	3	135874930	G	T	-0.00812933	0.0014336	1.4e-08	0.0253	0.0105	0.0161801	32.1554
Walking Pace	Knee Osteoarthritis	rs35711462	5	50847577	G	A	-0.0071659	0.00126947	1.7e-08	0.0016	0.0093	0.8612	31.8637
Walking Pace	Knee Osteoarthritis	rs4109292	10	126710654	A	G	0.00735336	0.00126787	6.6e-09	-0.0175	0.0093	0.0599198	33.6374
Walking Pace	Knee Osteoarthritis	rs4516268	17	1846831	A	C	0.00983008	0.00160664	9.5e-10	-0.0194	0.0118	0.0990102	37.4349
Walking Pace	Knee Osteoarthritis	rs45583845	14	57858194	G	C	-0.0198998	0.0036328	4.3e-08	0.0219	0.0264	0.4066	30.0064
Walking Pace	Knee Osteoarthritis	rs4643373	17	47123423	C	T	0.0077266	0.00138223	2.3e-08	-0.0234	0.0101	0.0208099	31.2476
Walking Pace	Knee Osteoarthritis	rs4715208	6	50829471	G	A	-0.0083844	0.00146572	1.1e-08	0.0199	0.0108	0.0640796	32.7222
Walking Pace	Knee Osteoarthritis	rs4839898	6	97546759	A	G	0.0130564	0.00206037	2.3e-10	-0.0081	0.0151	0.5902	40.1566
Walking Pace	Knee Osteoarthritis	rs55680124	2	105984624	T	C	-0.010742	0.00174984	8.3e-10	0.0238	0.0128	0.0628507	37.6854
Walking Pace	Knee Osteoarthritis	rs57800857	4	140863365	C	A	0.00867607	0.00132214	5.3e-11	-0.0131	0.0097	0.1774	43.0617
Walking Pace	Knee Osteoarthritis	rs613872	18	53210302	T	G	-0.0147074	0.00167052	1.3e-18	0.0216	0.0123	0.0775693	77.5119
Walking Pace	Knee Osteoarthritis	rs6763292	3	129044705	G	A	0.00958833	0.00153076	3.8e-10	-0.005	0.0112	0.6529	39.2348
Walking Pace	Knee Osteoarthritis	rs7789719	7	66893916	C	T	0.00854199	0.00153719	2.7e-08	-0.0029	0.0113	0.7952	30.879
Walking Pace	Knee Osteoarthritis	rs7795394	7	113560607	A	T	0.00930493	0.00130867	1.2e-12	-0.0176	0.0096	0.0664293	50.5552
Walking Pace	Knee Osteoarthritis	rs8010773	14	46956863	C	T	-0.00816754	0.00130079	3.4e-10	0.0265	0.0095	0.00550402	39.4247
Walking Pace	Knee Osteoarthritis	rs8011870	14	80173397	A	G	-0.00782739	0.00140635	2.6e-08	-0.0041	0.0103	0.69	30.9776
Walking Pace	Knee Osteoarthritis	rs8028757	15	75822794	T	A	0.0107284	0.00192335	2.4e-08	-0.0436	0.0141	0.002009	31.1138
Walking Pace	Knee Osteoarthritis	rs819167	20	32903687	G	A	-0.0157993	0.00259282	1.1e-09	0.0588	0.0191	0.00213398	37.1305
Walking Pace	Knee Osteoarthritis	rs830627	3	71675270	A	G	0.00742054	0.00128505	7.7e-09	-0.0046	0.0094	0.6226	33.345
Walking Pace	Knee Osteoarthritis	rs9783304	11	43660255	T	G	0.00763598	0.00136834	2.4e-08	-0.0172	0.01	0.0859192	31.1416
Walking Pace	Hip Osteoarthritis	rs10750025	11	113424042	T	C	-0.0083554	0.00136528	9.4e-10	0.0152	0.0126	0.2255	37.4534
Walking Pace	Hip Osteoarthritis	rs10828258	10	21929734	G	A	-0.00932641	0.00135882	6.7e-12	0.0309	0.0125	0.01358	47.1091
Walking Pace	Hip Osteoarthritis	rs10862220	12	81430599	G	T	0.00840767	0.00135051	4.8e-10	-0.0058	0.0125	0.642401	38.7575
Walking Pace	Hip Osteoarthritis	rs10883618	10	103117653	A	G	0.0078103	0.00130834	2.4e-09	0.0012	0.012	0.9208	35.6364
Walking Pace	Hip Osteoarthritis	rs11077815	17	74389890	C	T	-0.00713336	0.00130691	4.8e-08	-0.0049	0.012	0.685199	29.7918
Walking Pace	Hip Osteoarthritis	rs11152989	6	96936061	T	C	-0.00751226	0.00136699	3.9e-08	0.0134	0.0126	0.288	30.2003
Walking Pace	Hip Osteoarthritis	rs113825410	1	40057543	G	A	-0.00881182	0.00151778	6.4e-09	0.0141	0.014	0.3136	33.7065
Walking Pace	Hip Osteoarthritis	rs11548200	1	156290656	C	T	-0.016041	0.00255177	3.3e-10	0.0095	0.0234	0.6838	39.5166
Walking Pace	Hip Osteoarthritis	rs11682482	2	226486479	G	T	0.00801894	0.00135595	3.3e-09	0.0085	0.0125	0.494899	34.9741
Walking Pace	Hip Osteoarthritis	rs11732213	4	1704244	C	T	0.0091614	0.00159593	9.4e-09	-0.0876	0.0147	2.67e-09	32.9531
Walking Pace	Hip Osteoarthritis	rs11761141	7	69423362	G	T	-0.00789936	0.00135132	5e-09	-0.0041	0.0125	0.744099	34.1718
Walking Pace	Hip Osteoarthritis	rs11848096	14	100969235	C	T	-0.00750831	0.00130696	9.2e-09	0.026	0.012	0.0299702	33.0035
Walking Pace	Hip Osteoarthritis	rs12461902	19	30265235	A	G	-0.00801134	0.00135739	3.6e-09	0.0202	0.0125	0.1049	34.8338
Walking Pace	Hip Osteoarthritis	rs12747822	1	91201451	A	T	0.0117683	0.00213998	3.8e-08	-0.0208	0.0196	0.2906	30.2418
Walking Pace	Hip Osteoarthritis	rs12883788	14	33303540	T	C	-0.00779959	0.00127443	9.4e-10	-0.0099	0.0117	0.3994	37.4552
Walking Pace	Hip Osteoarthritis	rs139398785	2	161132876	G	C	-0.00999513	0.00182329	4.2e-08	0.0126	0.0168	0.4512	30.0514
Walking Pace	Hip Osteoarthritis	rs144333966	4	61109385	G	A	0.0304614	0.00544615	2.2e-08	-0.0852	0.0497	0.0863595	31.2839
Walking Pace	Hip Osteoarthritis	rs1592	2	135722143	C	A	0.0074513	0.00128817	7.3e-09	-0.0166	0.012	0.1672	33.4594
Walking Pace	Hip Osteoarthritis	rs2037735	19	48012469	T	C	-0.0112677	0.00194308	6.7e-09	0.0297	0.0178	0.0960307	33.6271
Walking Pace	Hip Osteoarthritis	rs205262	6	34563164	G	A	-0.00870949	0.00142654	1e-09	0.018	0.0132	0.1712	37.275
Walking Pace	Hip Osteoarthritis	rs2170670	12	16944621	A	G	-0.00708769	0.0012972	4.7e-08	0.0085	0.0119	0.4752	29.8535
Walking Pace	Hip Osteoarthritis	rs2297600	1	32207581	G	T	-0.0115607	0.00168167	6.2e-12	0.0116	0.0155	0.4551	47.2592
Walking Pace	Hip Osteoarthritis	rs2439823	10	99778226	G	A	-0.0072789	0.00127453	1.1e-08	-0.0063	0.0117	0.591701	32.6161
Walking Pace	Hip Osteoarthritis	rs2602731	19	4944771	G	A	-0.00766675	0.00136907	2.1e-08	0.0269	0.0126	0.0324997	31.3597
Walking Pace	Hip Osteoarthritis	rs2644135	1	201856256	G	C	0.00751192	0.00133245	1.7e-08	-0.0006	0.0123	0.9626	31.7834
Walking Pace	Hip Osteoarthritis	rs2645979	12	84017043	A	G	0.00861798	0.00132024	6.7e-11	-0.0031	0.0121	0.7962	42.6094
Walking Pace	Hip Osteoarthritis	rs273512	19	18224729	T	C	-0.00966507	0.00129058	6.9e-14	0.0216	0.0119	0.0694592	56.0842
Walking Pace	Hip Osteoarthritis	rs28519617	3	135874930	G	T	-0.00812933	0.0014336	1.4e-08	0.0062	0.0132	0.637801	32.1554
Walking Pace	Hip Osteoarthritis	rs35711462	5	50847577	G	A	-0.0071659	0.00126947	1.7e-08	0.0015	0.0117	0.8966	31.8637
Walking Pace	Hip Osteoarthritis	rs4109292	10	126710654	A	G	0.00735336	0.00126787	6.6e-09	0.0005	0.0117	0.9625	33.6374
Walking Pace	Hip Osteoarthritis	rs4516268	17	1846831	A	C	0.00983008	0.00160664	9.5e-10	-0.0106	0.0147	0.4712	37.4349
Walking Pace	Hip Osteoarthritis	rs45583845	14	57858194	G	C	-0.0198998	0.0036328	4.3e-08	0.0272	0.0331	0.4114	30.0064
Walking Pace	Hip Osteoarthritis	rs4643373	17	47123423	C	T	0.0077266	0.00138223	2.3e-08	-0.015	0.0127	0.2398	31.2476
Walking Pace	Hip Osteoarthritis	rs4715208	6	50829471	G	A	-0.0083844	0.00146572	1.1e-08	0.0077	0.0135	0.5667	32.7222
Walking Pace	Hip Osteoarthritis	rs4839898	6	97546759	A	G	0.0130564	0.00206037	2.3e-10	-0.0303	0.0189	0.1093	40.1566
Walking Pace	Hip Osteoarthritis	rs55680124	2	105984624	T	C	-0.010742	0.00174984	8.3e-10	-0.0044	0.0161	0.782899	37.6854
Walking Pace	Hip Osteoarthritis	rs57800857	4	140863365	C	A	0.00867607	0.00132214	5.3e-11	0.0217	0.0122	0.0746603	43.0617
Walking Pace	Hip Osteoarthritis	rs613872	18	53210302	T	G	-0.0147074	0.00167052	1.3e-18	0.0245	0.0154	0.1126	77.5119
Walking Pace	Hip Osteoarthritis	rs6763292	3	129044705	G	A	0.00958833	0.00153076	3.8e-10	-0.0443	0.0141	0.00163799	39.2348
Walking Pace	Hip Osteoarthritis	rs7789719	7	66893916	C	T	0.00854199	0.00153719	2.7e-08	-0.0211	0.0141	0.1351	30.879
Walking Pace	Hip Osteoarthritis	rs7795394	7	113560607	A	T	0.00930493	0.00130867	1.2e-12	0.0185	0.012	0.1246	50.5552
Walking Pace	Hip Osteoarthritis	rs8010773	14	46956863	C	T	-0.00816754	0.00130079	3.4e-10	0.0325	0.012	0.00664202	39.4247
Walking Pace	Hip Osteoarthritis	rs8011870	14	80173397	A	G	-0.00782739	0.00140635	2.6e-08	0.0024	0.0129	0.8535	30.9776
Walking Pace	Hip Osteoarthritis	rs8028757	15	75822794	T	A	0.0107284	0.00192335	2.4e-08	-0.0202	0.0177	0.2524	31.1138
Walking Pace	Hip Osteoarthritis	rs819167	20	32903687	G	A	-0.0157993	0.00259282	1.1e-09	0.0785	0.0241	0.00110701	37.1305
Walking Pace	Hip Osteoarthritis	rs830627	3	71675270	A	G	0.00742054	0.00128505	7.7e-09	-0.0169	0.0118	0.1532	33.345
Walking Pace	Hip Osteoarthritis	rs9783304	11	43660255	T	G	0.00763598	0.00136834	2.4e-08	-0.0005	0.0126	0.9657	31.1416
Abbreviations: SNP: single nucleotide polymorphism; Chr: Chromosome; EA: effect allele; OA: other alleles; SE: standard error.
